# Supplementary material for: Establishment of the non-native horned-face bee Osmia cornifrons and the taurus mason bee Osmia taurus (Hymenoptera: Megachilidae) in Canada
Source: PeerJ. 2022 Dec 1;10:e14216. doi: 10.7717/peerj.14216 (PMC9744147; doi:10.7717/peerj.14216)
Supplement: Supplemental Information 1 [file peerj-10-14216-s001.csv]

Site	Site code	Date	Specimen ID	Collection method	Surveyor	Latitude	Longitude	Genus	Species	Sex	Identification	Source for ID method & most up-to-date taxon concept	Collection notes
Morningside Park		5/24/2017	REDBUD-2017-0001	Hand netting	C.W. de Keyzer	43.7778	-79.1953	Osmia	cornifrons	F	T.L. Griswold (corroborated by T.M. Onuferko)	Yasumatsu and Hirashima 1950	Collected on Cercis canadensis
Ternhill		5/16-20/2018	REDBUD-2018-0404	Blue vane trap	C.W. de Keyzer	43.7326	-79.3527	Osmia	cornifrons	F	T.L. Griswold (corroborated by T.M. Onuferko)	Yasumatsu and Hirashima 1950
Glenview		5/23-27/2018	REDBUD-2018-0405	Blue vane trap	C.W. de Keyzer	43.7183	-79.4135	Osmia	cornifrons	F	T.L. Griswold (corroborated by T.M. Onuferko)	Yasumatsu and Hirashima 1950
Glenview		5/23-27/2018	REDBUD-2018-0406	Blue vane trap	C.W. de Keyzer	43.7183	-79.4135	Osmia	cornifrons	F	T.L. Griswold (corroborated by T.M. Onuferko)	Yasumatsu and Hirashima 1950
Glenview		5/19-23/2018	REDBUD-2018-0407	Blue vane trap	C.W. de Keyzer	43.7183	-79.4135	Osmia	cornifrons	F	T.L. Griswold (corroborated by T.M. Onuferko)	Yasumatsu and Hirashima 1950
Glenview		5/7-11/2018	REDBUD-2018-0408	Blue vane trap	C.W. de Keyzer	43.7183	-79.4135	Osmia	cornifrons	F	T.L. Griswold (corroborated by T.M. Onuferko)	Yasumatsu and Hirashima 1950
TBG	a	2018-2019	REDBUD-2018-GS1	Trap nest	C.W. de Keyzer	43.7332	-79.358	Osmia	cornifrons	M	T.M. Onuferko	Yasumatsu and Hirashima 1950
TBG	a	2018-2019	REDBUD-2018-GS2	Trap nest	C.W. de Keyzer	43.7332	-79.358	Osmia	cornifrons	M	T.M. Onuferko	Yasumatsu and Hirashima 1950
TBG		5/26/2019	REDBUD-2019-0105	Bee vacuum	C.W. de Keyzer	43.7332	-79.358	Osmia	cornifrons	F	T.M. Onuferko	Yasumatsu and Hirashima 1950	Collected on Cercis canadensis
TBG		5/26/2019	REDBUD-2019-0106	Bee vacuum	C.W. de Keyzer	43.7332	-79.358	Osmia	cornifrons	F	T.M. Onuferko	Yasumatsu and Hirashima 1950	Collected on Cercis canadensis
Glenview		5/24/2019	REDBUD-2019-0166	Bee vacuum	C.W. de Keyzer	43.7183	-79.4135	Osmia	cornifrons	F	T.M. Onuferko	Yasumatsu and Hirashima 1950	Collected on Cercis canadensis
Glenview		5/24/2019	REDBUD-2019-0167	Bee vacuum	C.W. de Keyzer	43.7183	-79.4135	Osmia	cornifrons	F	T.M. Onuferko	Yasumatsu and Hirashima 1950	Collected on Cercis canadensis
Davenport		5/24/2019	REDBUD-2019-0172	Bee vacuum	C.W. de Keyzer	43.6769	-79.415	Osmia	cornifrons	F	T.M. Onuferko	Yasumatsu and Hirashima 1950	Collected on Cercis canadensis
Davenport		5/24/2019	REDBUD-2019-0173	Bee vacuum	C.W. de Keyzer	43.6769	-79.415	Osmia	cornifrons	F	T.M. Onuferko	Yasumatsu and Hirashima 1950	Collected on Cercis canadensis
Davenport		5/24/2019	REDBUD-2019-0174	Bee vacuum	C.W. de Keyzer	43.6769	-79.415	Osmia	cornifrons	F	T.M. Onuferko	Yasumatsu and Hirashima 1950	Collected on Cercis canadensis
Davenport		5/24/2019	REDBUD-2019-0175	Bee vacuum	C.W. de Keyzer	43.6769	-79.415	Osmia	cornifrons	F	T.M. Onuferko	Yasumatsu and Hirashima 1950	Collected on Cercis canadensis
Davenport		5/24/2019	REDBUD-2019-0176	Bee vacuum	C.W. de Keyzer	43.6769	-79.415	Osmia	cornifrons	F	T.M. Onuferko	Yasumatsu and Hirashima 1950	Collected on Cercis canadensis
Davenport		5/24/2019	REDBUD-2019-0177	Bee vacuum	C.W. de Keyzer	43.6769	-79.415	Osmia	cornifrons	F	T.M. Onuferko	Yasumatsu and Hirashima 1950	Collected on Cercis canadensis
Davenport		5/24/2019	REDBUD-2019-0178	Bee vacuum	C.W. de Keyzer	43.6769	-79.415	Osmia	cornifrons	F	T.M. Onuferko	Yasumatsu and Hirashima 1950	Collected on Cercis canadensis
Glenview		5/23/2019	REDBUD-2019-0209	Bee vacuum	C.W. de Keyzer	43.7183	-79.4135	Osmia	cornifrons	F	T.M. Onuferko	Yasumatsu and Hirashima 1950	Collected on Cercis canadensis
Glenview		5/23/2019	REDBUD-2019-0210	Bee vacuum	C.W. de Keyzer	43.7183	-79.4135	Osmia	cornifrons	F	T.M. Onuferko	Yasumatsu and Hirashima 1950	Collected on Cercis canadensis
Glenview		5/23/2019	REDBUD-2019-0211	Bee vacuum	C.W. de Keyzer	43.7183	-79.4135	Osmia	cornifrons	F	T.M. Onuferko	Yasumatsu and Hirashima 1950	Collected on Cercis canadensis
Glenview		5/23/2019	REDBUD-2019-0212	Bee vacuum	C.W. de Keyzer	43.7183	-79.4135	Osmia	cornifrons	F	T.M. Onuferko	Yasumatsu and Hirashima 1950	Collected on Cercis canadensis
Glenview		5/23/2019	REDBUD-2019-0213	Bee vacuum	C.W. de Keyzer	43.7183	-79.4135	Osmia	cornifrons	F	T.M. Onuferko	Yasumatsu and Hirashima 1950	Collected on Cercis canadensis
Glenview		5/23/2019	REDBUD-2019-0214	Bee vacuum	C.W. de Keyzer	43.7183	-79.4135	Osmia	cornifrons	F	T.M. Onuferko	Yasumatsu and Hirashima 1950	Collected on Cercis canadensis
Glenview		5/23/2019	REDBUD-2019-0215	Bee vacuum	C.W. de Keyzer	43.7183	-79.4135	Osmia	cornifrons	F	T.M. Onuferko	Yasumatsu and Hirashima 1950	Collected on Cercis canadensis
Glenview		5/23/2019	REDBUD-2019-0216	Bee vacuum	C.W. de Keyzer	43.7183	-79.4135	Osmia	cornifrons	F	T.M. Onuferko	Yasumatsu and Hirashima 1950	Collected on Cercis canadensis
Glenview		5/23/2019	REDBUD-2019-0217	Bee vacuum	C.W. de Keyzer	43.7183	-79.4135	Osmia	cornifrons	F	T.M. Onuferko	Yasumatsu and Hirashima 1950	Collected on Cercis canadensis
Glenview		5/23/2019	REDBUD-2019-0218	Bee vacuum	C.W. de Keyzer	43.7183	-79.4135	Osmia	cornifrons	F	T.M. Onuferko	Yasumatsu and Hirashima 1950	Collected on Cercis canadensis
Glenview		5/23/2019	REDBUD-2019-0219	Bee vacuum	C.W. de Keyzer	43.7183	-79.4135	Osmia	cornifrons	F	T.M. Onuferko	Yasumatsu and Hirashima 1950	Collected on Cercis canadensis
Glenview		5/23/2019	REDBUD-2019-0220	Bee vacuum	C.W. de Keyzer	43.7183	-79.4135	Osmia	cornifrons	F	T.M. Onuferko	Yasumatsu and Hirashima 1950	Collected on Cercis canadensis
Glenview		5/23/2019	REDBUD-2019-0221	Bee vacuum	C.W. de Keyzer	43.7183	-79.4135	Osmia	cornifrons	F	T.M. Onuferko	Yasumatsu and Hirashima 1950	Collected on Cercis canadensis
Glenview		5/23/2019	REDBUD-2019-0222	Bee vacuum	C.W. de Keyzer	43.7183	-79.4135	Osmia	cornifrons	F	T.M. Onuferko	Yasumatsu and Hirashima 1950	Collected on Cercis canadensis
Glenview		5/23/2019	REDBUD-2019-0223	Bee vacuum	C.W. de Keyzer	43.7183	-79.4135	Osmia	cornifrons	F	T.M. Onuferko	Yasumatsu and Hirashima 1950	Collected on Cercis canadensis
Glenview		5/23/2019	REDBUD-2019-0224	Bee vacuum	C.W. de Keyzer	43.7183	-79.4135	Osmia	cornifrons	F	T.M. Onuferko	Yasumatsu and Hirashima 1950	Collected on Cercis canadensis
Westmoreland		5/24/2019	REDBUD-2019-0227	Bee vacuum	C.W. de Keyzer	43.6679	-79.4335	Osmia	cornifrons	F	T.M. Onuferko	Yasumatsu and Hirashima 1950	Collected on Cercis canadensis
High Park		5/23/2019	REDBUD-2019-0244	Bee vacuum	C.W. de Keyzer	43.6612	-79.4683	Osmia	cornifrons	F	T.M. Onuferko	Yasumatsu and Hirashima 1950	Collected on Cercis canadensis
Winnett	i	2020-2021	SM2-A1-020-021	Trap nest	M. Marshall	43.688	-79.4331	Osmia	cornifrons	F	T.M. Onuferko	Yasumatsu and Hirashima 1950
Donwoods	b	2019-2020	SU106-D4-019.020	Trap nest	M. Marshall	43.7383	-79.3997	Osmia	cornifrons	F	T.M. Onuferko	Yasumatsu and Hirashima 1950
Donwoods	b	2019-2020	SU106-D6-019.020	Trap nest	M. Marshall	43.7383	-79.3997	Osmia	cornifrons	F	T.M. Onuferko	Yasumatsu and Hirashima 1950
Donwoods	b	2019-2020	SU107-A1-019.020	Trap nest	M. Marshall	43.7383	-79.3997	Osmia	cornifrons	F	T.M. Onuferko	Yasumatsu and Hirashima 1950
Donwoods	b	2019-2020	SU107-A4-019.020	Trap nest	M. Marshall	43.7383	-79.3997	Osmia	cornifrons	F	T.M. Onuferko	Yasumatsu and Hirashima 1950
Donwoods	b	2019-2020	SU107-A5-019.020	Trap nest	M. Marshall	43.7383	-79.3997	Osmia	cornifrons	F	T.M. Onuferko	Yasumatsu and Hirashima 1950
Runnymede	c	2019-2020	MM2-A2-019.020	Trap nest	M. Marshall	43.6615	-79.4802	Osmia	cornifrons	F	T.M. Onuferko	Yasumatsu and Hirashima 1950
Runnymede	c	2019-2020	MM2-A3-019.020	Trap nest	M. Marshall	43.6615	-79.4802	Osmia	cornifrons	M	T.M. Onuferko	Yasumatsu and Hirashima 1950
Runnymede	c	2019-2020	MM2-A4-019.020	Trap nest	M. Marshall	43.6615	-79.4802	Osmia	cornifrons	M	T.M. Onuferko	Yasumatsu and Hirashima 1950
Runnymede	c	2019-2020	MM2-A5-019.020	Trap nest	M. Marshall	43.6615	-79.4802	Osmia	cornifrons	F	T.M. Onuferko	Yasumatsu and Hirashima 1950
Runnymede	c	2019-2020	MM2-A6-019.020	Trap nest	M. Marshall	43.6615	-79.4802	Osmia	cornifrons	M	T.M. Onuferko	Yasumatsu and Hirashima 1950
Runnymede	c	2019-2020	MM2-B1-019.020	Trap nest	M. Marshall	43.6615	-79.4802	Osmia	cornifrons	F	T.M. Onuferko	Yasumatsu and Hirashima 1950
Runnymede	c	2019-2020	MM2-B3-019.020	Trap nest	M. Marshall	43.6615	-79.4802	Osmia	cornifrons	M	T.M. Onuferko	Yasumatsu and Hirashima 1950
Runnymede	c	2019-2020	MM2-B4-019.020	Trap nest	M. Marshall	43.6615	-79.4802	Osmia	cornifrons	M	T.M. Onuferko	Yasumatsu and Hirashima 1950
Runnymede	c	2019-2020	MM2-B5-019.020	Trap nest	M. Marshall	43.6615	-79.4802	Osmia	cornifrons	M	T.M. Onuferko	Yasumatsu and Hirashima 1950
Runnymede	c	2019-2020	MM2-B6-019.020	Trap nest	M. Marshall	43.6615	-79.4802	Osmia	cornifrons	M	T.M. Onuferko	Yasumatsu and Hirashima 1950
Runnymede	c	2019-2020	MM2-C3-019.020	Trap nest	M. Marshall	43.6615	-79.4802	Osmia	cornifrons	F	T.M. Onuferko	Yasumatsu and Hirashima 1950
Runnymede	c	2019-2020	MM2-C4-019.020	Trap nest	M. Marshall	43.6615	-79.4802	Osmia	cornifrons	F	T.M. Onuferko	Yasumatsu and Hirashima 1950
Runnymede	c	2019-2020	MM2-C5-019.020	Trap nest	M. Marshall	43.6615	-79.4802	Osmia	cornifrons	M	T.M. Onuferko	Yasumatsu and Hirashima 1950
Runnymede	c	2019-2020	MM2-C6-019.020	Trap nest	M. Marshall	43.6615	-79.4802	Osmia	cornifrons	M	T.M. Onuferko	Yasumatsu and Hirashima 1950
Runnymede	c	2019-2020	MM2-D1-019.020	Trap nest	M. Marshall	43.6615	-79.4802	Osmia	cornifrons	M	T.M. Onuferko	Yasumatsu and Hirashima 1950
Runnymede	c	2019-2020	MM2-D2-019.020	Trap nest	M. Marshall	43.6615	-79.4802	Osmia	cornifrons	M	T.M. Onuferko	Yasumatsu and Hirashima 1950
Runnymede	c	2019-2020	MM2-D3-019.020	Trap nest	M. Marshall	43.6615	-79.4802	Osmia	cornifrons	M	T.M. Onuferko	Yasumatsu and Hirashima 1950
Unknown 2	d	2019-2020	MM146-A1A-019.020	Trap nest	M. Marshall	NA	NA	Osmia	cornifrons	M	T.M. Onuferko	Yasumatsu and Hirashima 1950
Unknown 2	d	2019-2020	MM146-A1B-019.020	Trap nest	M. Marshall	NA	NA	Osmia	cornifrons	M	T.M. Onuferko	Yasumatsu and Hirashima 1950
Unknown 2	d	2019-2020	MM146-A2-019.020	Trap nest	M. Marshall	NA	NA	Osmia	cornifrons	M	T.M. Onuferko	Yasumatsu and Hirashima 1950
Unknown 2	d	2019-2020	MM146-A3-019.020	Trap nest	M. Marshall	NA	NA	Osmia	cornifrons	M	T.M. Onuferko	Yasumatsu and Hirashima 1950
Unknown 2	d	2019-2020	MM146-A4-019.020	Trap nest	M. Marshall	NA	NA	Osmia	cornifrons	F	T.M. Onuferko	Yasumatsu and Hirashima 1950
Winona	e	2019-2020	MM35-D2-019.020	Trap nest	M. Marshall	43.6819	-79.4331	Osmia	taurus	F	T.M. Onuferko	Yasumatsu and Hirashima 1950
Winona	e	2019-2020	MM35-D3-019.020	Trap nest	M. Marshall	43.6819	-79.4331	Osmia	taurus	F	T.M. Onuferko	Yasumatsu and Hirashima 1950
Winona	e	2019-2020	MM35-D4-019.020	Trap nest	M. Marshall	43.6819	-79.4331	Osmia	taurus	F	T.M. Onuferko	Yasumatsu and Hirashima 1950
Winona	e	2019-2020	MM35-D5-019.020	Trap nest	M. Marshall	43.6819	-79.4331	Osmia	taurus	F	T.M. Onuferko	Yasumatsu and Hirashima 1950
Winona	e	2019-2020	MM35-D6-019.020	Trap nest	M. Marshall	43.6819	-79.4331	Osmia	taurus	F	T.M. Onuferko	Yasumatsu and Hirashima 1950
Winona	e	2019-2020	MM36-A1-019.020	Trap nest	M. Marshall	43.6819	-79.4331	Osmia	taurus	F	T.M. Onuferko	Yasumatsu and Hirashima 1950
Winona	e	2019-2020	MM36-A2-019.020	Trap nest	M. Marshall	43.6819	-79.4331	Osmia	taurus	F	T.M. Onuferko	Yasumatsu and Hirashima 1950
Winona	e	2019-2020	MM36-A3-019.020	Trap nest	M. Marshall	43.6819	-79.4331	Osmia	taurus	M	T.M. Onuferko	Yasumatsu and Hirashima 1950
Winona	e	2019-2020	MM36-A4-019.020	Trap nest	M. Marshall	43.6819	-79.4331	Osmia	taurus	M	T.M. Onuferko	Yasumatsu and Hirashima 1950
Winona	e	2019-2020	MM36-A6-019.020	Trap nest	M. Marshall	43.6819	-79.4331	Osmia	taurus	M	T.M. Onuferko	Yasumatsu and Hirashima 1950
Winona	e	2019-2020	MM36-B1-019.020	Trap nest	M. Marshall	43.6819	-79.4331	Osmia	taurus	M	T.M. Onuferko	Yasumatsu and Hirashima 1950
Winona	e	2019-2020	MM36-B2-019.020	Trap nest	M. Marshall	43.6819	-79.4331	Osmia	taurus	F	T.M. Onuferko	Yasumatsu and Hirashima 1950
Winona	e	2019-2020	MM36-B3-019.020	Trap nest	M. Marshall	43.6819	-79.4331	Osmia	taurus	F	T.M. Onuferko	Yasumatsu and Hirashima 1950
Winona	e	2019-2020	MM36-B6-019.020	Trap nest	M. Marshall	43.6819	-79.4331	Osmia	taurus	M	T.M. Onuferko	Yasumatsu and Hirashima 1950
Winona	e	2019-2020	MM36-C2-019.020	Trap nest	M. Marshall	43.6819	-79.4331	Osmia	taurus	M	T.M. Onuferko	Yasumatsu and Hirashima 1950
Winona	e	2019-2020	MM36-C3-019.020	Trap nest	M. Marshall	43.6819	-79.4331	Osmia	taurus	M	T.M. Onuferko	Yasumatsu and Hirashima 1950
Winona	e	2019-2020	MM36-C4-019.020	Trap nest	M. Marshall	43.6819	-79.4331	Osmia	taurus	M	T.M. Onuferko	Yasumatsu and Hirashima 1950
Winona	e	2019-2020	MM36-C5-019.020	Trap nest	M. Marshall	43.6819	-79.4331	Osmia	taurus	M	T.M. Onuferko	Yasumatsu and Hirashima 1950
Winona	e	2019-2020	MM36-C6-019.020	Trap nest	M. Marshall	43.6819	-79.4331	Osmia	taurus	M	T.M. Onuferko	Yasumatsu and Hirashima 1950
Winona	e	2019-2020	MM36-D2-019.020	Trap nest	M. Marshall	43.6819	-79.4331	Osmia	taurus	F	T.M. Onuferko	Yasumatsu and Hirashima 1950
Winona	e	2019-2020	MM36-D4-019.020	Trap nest	M. Marshall	43.6819	-79.4331	Osmia	taurus	F	T.M. Onuferko	Yasumatsu and Hirashima 1950
Winona	e	2019-2020	MM36-D5-019.020	Trap nest	M. Marshall	43.6819	-79.4331	Osmia	taurus	M	T.M. Onuferko	Yasumatsu and Hirashima 1950
Winona	e	2019-2020	MM36-D6-019.020	Trap nest	M. Marshall	43.6819	-79.4331	Osmia	taurus	M	T.M. Onuferko	Yasumatsu and Hirashima 1950
Park	g	2019-2020	SU120-A3-019.020	Trap nest	M. Marshall	43.6759	-79.3824	Osmia	taurus	F	T.M. Onuferko	Yasumatsu and Hirashima 1950
Park	g	2019-2020	SU120-A4-019.020	Trap nest	M. Marshall	43.6759	-79.3824	Osmia	taurus	F	T.M. Onuferko	Yasumatsu and Hirashima 1950
Park	g	2019-2020	SU120-A5-019.020	Trap nest	M. Marshall	43.6759	-79.3824	Osmia	taurus	F	T.M. Onuferko	Yasumatsu and Hirashima 1950
Park	g	2019-2020	SU120-B1-019.020	Trap nest	M. Marshall	43.6759	-79.3824	Osmia	taurus	F	T.M. Onuferko	Yasumatsu and Hirashima 1950
Park	g	2019-2020	SU120-B2-019.020	Trap nest	M. Marshall	43.6759	-79.3824	Osmia	taurus	F	T.M. Onuferko	Yasumatsu and Hirashima 1950
Park	g	2019-2020	SU120-B3-019.020	Trap nest	M. Marshall	43.6759	-79.3824	Osmia	taurus	F	T.M. Onuferko	Yasumatsu and Hirashima 1950
Park	g	2019-2020	SU120-B4-019.020	Trap nest	M. Marshall	43.6759	-79.3824	Osmia	taurus	F	T.M. Onuferko	Yasumatsu and Hirashima 1950
Park	g	2019-2020	SU120-C2-019.020	Trap nest	M. Marshall	43.6759	-79.3824	Osmia	taurus	M	T.M. Onuferko	Yasumatsu and Hirashima 1950
Park	g	2019-2020	SU120-C3-019.020	Trap nest	M. Marshall	43.6759	-79.3824	Osmia	taurus	M	T.M. Onuferko	Yasumatsu and Hirashima 1950
Westmoreland 2	f	2019-2020	MM109-A1-019.020	Trap nest	M. Marshall	43.6615	-79.4313	Osmia	taurus	F	T.M. Onuferko	Yasumatsu and Hirashima 1950
Westmoreland 2	f	2019-2020	MM109-A2-019.020	Trap nest	M. Marshall	43.6615	-79.4313	Osmia	taurus	F	T.M. Onuferko	Yasumatsu and Hirashima 1950
Westmoreland 2	f	2019-2020	MM109-A3-019.020	Trap nest	M. Marshall	43.6615	-79.4313	Osmia	taurus	F	T.M. Onuferko	Yasumatsu and Hirashima 1950
Westmoreland 2	f	2019-2020	MM109-A4-019.020	Trap nest	M. Marshall	43.6615	-79.4313	Osmia	taurus	F	T.M. Onuferko	Yasumatsu and Hirashima 1950
Westmoreland 2	f	2019-2020	MM109-A5-019.020	Trap nest	M. Marshall	43.6615	-79.4313	Osmia	taurus	F	T.M. Onuferko	Yasumatsu and Hirashima 1950
Westmoreland 2	f	2019-2020	MM109-B3-019.020	Trap nest	M. Marshall	43.6615	-79.4313	Osmia	taurus	M	T.M. Onuferko	Yasumatsu and Hirashima 1950
Westmoreland 2	f	2019-2020	MM109-B4-019.020	Trap nest	M. Marshall	43.6615	-79.4313	Osmia	taurus	F	T.M. Onuferko	Yasumatsu and Hirashima 1950
Westmoreland 2	f	2019-2020	MM109-B5-019.020	Trap nest	M. Marshall	43.6615	-79.4313	Osmia	taurus	F	T.M. Onuferko	Yasumatsu and Hirashima 1950
Westmoreland 2	f	2019-2020	MM109-B6-019.020	Trap nest	M. Marshall	43.6615	-79.4313	Osmia	taurus	F	T.M. Onuferko	Yasumatsu and Hirashima 1950
Westmoreland 2	f	2019-2020	MM109-C1-019.020	Trap nest	M. Marshall	43.6615	-79.4313	Osmia	taurus	F	T.M. Onuferko	Yasumatsu and Hirashima 1950
Westmoreland 2	f	2019-2020	MM109-C3-019.020	Trap nest	M. Marshall	43.6615	-79.4313	Osmia	taurus	F	T.M. Onuferko	Yasumatsu and Hirashima 1950
Westmoreland 2	f	2019-2020	MM109-C4-019.020	Trap nest	M. Marshall	43.6615	-79.4313	Osmia	taurus	F	T.M. Onuferko	Yasumatsu and Hirashima 1950
Westmoreland 2	f	2019-2020	MM109-C5-019.020	Trap nest	M. Marshall	43.6615	-79.4313	Osmia	taurus	F	T.M. Onuferko	Yasumatsu and Hirashima 1950
Westmoreland 2	f	2019-2020	MM109-C6-019.020	Trap nest	M. Marshall	43.6615	-79.4313	Osmia	taurus	?	T.M. Onuferko	Yasumatsu and Hirashima 1950
Westmoreland 2	f	2019-2020	MM109-D1-019.020	Trap nest	M. Marshall	43.6615	-79.4313	Osmia	taurus	?	T.M. Onuferko	Yasumatsu and Hirashima 1950
Westmoreland 2	f	2019-2020	MM109-D3-019.020	Trap nest	M. Marshall	43.6615	-79.4313	Osmia	taurus	?	T.M. Onuferko	Yasumatsu and Hirashima 1950
Westmoreland 2	f	2019-2020	MM110-A1-019.020	Trap nest	M. Marshall	43.6615	-79.4313	Osmia	taurus	F	T.M. Onuferko	Yasumatsu and Hirashima 1950
Westmoreland 2	f	2019-2020	MM110-A2-019.020	Trap nest	M. Marshall	43.6615	-79.4313	Osmia	taurus	F	T.M. Onuferko	Yasumatsu and Hirashima 1950
Westmoreland 2	f	2019-2020	MM110-A3-019.020	Trap nest	M. Marshall	43.6615	-79.4313	Osmia	taurus	M	T.M. Onuferko	Yasumatsu and Hirashima 1950
Westmoreland 2	f	2019-2020	MM110-A5-019.020	Trap nest	M. Marshall	43.6615	-79.4313	Osmia	taurus	F	T.M. Onuferko	Yasumatsu and Hirashima 1950
Westmoreland 2	f	2019-2020	MM110-A6-019.020	Trap nest	M. Marshall	43.6615	-79.4313	Osmia	taurus	F	T.M. Onuferko	Yasumatsu and Hirashima 1950
Westmoreland 2	f	2019-2020	MM110-B1-019.020	Trap nest	M. Marshall	43.6615	-79.4313	Osmia	taurus	F	T.M. Onuferko	Yasumatsu and Hirashima 1950
Westmoreland 2	f	2019-2020	MM110-B2-019.020	Trap nest	M. Marshall	43.6615	-79.4313	Osmia	taurus	F	T.M. Onuferko	Yasumatsu and Hirashima 1950
Westmount	h	2019-2020	SU137-A4-019.020	Trap nest	M. Marshall	43.6862	-79.4449	Osmia	taurus	F	T.M. Onuferko	Yasumatsu and Hirashima 1950
Westmount	h	2019-2020	SU137-A5-019.020	Trap nest	M. Marshall	43.6862	-79.4449	Osmia	taurus	F	T.M. Onuferko	Yasumatsu and Hirashima 1950
Westmount	h	2019-2020	SU137-A6-019.020	Trap nest	M. Marshall	43.6862	-79.4449	Osmia	taurus	F	T.M. Onuferko	Yasumatsu and Hirashima 1950
Westmount	h	2019-2020	SU137-B1-019.020	Trap nest	M. Marshall	43.6862	-79.4449	Osmia	taurus	F	T.M. Onuferko	Yasumatsu and Hirashima 1950
Westmount	h	2019-2020	SU137-B2-019.020	Trap nest	M. Marshall	43.6862	-79.4449	Osmia	taurus	F	T.M. Onuferko	Yasumatsu and Hirashima 1950
Westmount	h	2019-2020	SU137-B3-019.020	Trap nest	M. Marshall	43.6862	-79.4449	Osmia	taurus	F	T.M. Onuferko	Yasumatsu and Hirashima 1950
Westmount	h	2019-2020	SU137-B4-019.020	Trap nest	M. Marshall	43.6862	-79.4449	Osmia	taurus	F	T.M. Onuferko	Yasumatsu and Hirashima 1950
Westmount	h	2019-2020	SU137-B5-019.020	Trap nest	M. Marshall	43.6862	-79.4449	Osmia	taurus	F	T.M. Onuferko	Yasumatsu and Hirashima 1950
Westmount	h	2019-2020	SU137-B6-019.020	Trap nest	M. Marshall	43.6862	-79.4449	Osmia	taurus	M	T.M. Onuferko	Yasumatsu and Hirashima 1950
Westmount	h	2019-2020	SU137-C1-019.020	Trap nest	M. Marshall	43.6862	-79.4449	Osmia	taurus	M	T.M. Onuferko	Yasumatsu and Hirashima 1950
Westmount	h	2019-2020	SU137-C2-019.020	Trap nest	M. Marshall	43.6862	-79.4449	Osmia	taurus	M	T.M. Onuferko	Yasumatsu and Hirashima 1950
Westmount	h	2019-2020	SU137-C3-019.020	Trap nest	M. Marshall	43.6862	-79.4449	Osmia	taurus	M	T.M. Onuferko	Yasumatsu and Hirashima 1950
Park	g	2020-2021	SM1-A1-020-021	Trap nest	M. Marshall	43.6759	-79.3824	Osmia	taurus	M	T.M. Onuferko	Yasumatsu and Hirashima 1950
Park	g	2020-2021	SM1-A2-020-021	Trap nest	M. Marshall	43.6759	-79.3824	Osmia	taurus	M	T.M. Onuferko	Yasumatsu and Hirashima 1950
Park	g	2020-2021	SM1-A3-020-021	Trap nest	M. Marshall	43.6759	-79.3824	Osmia	taurus	M	T.M. Onuferko	Yasumatsu and Hirashima 1950
Park	g	2020-2021	SM1-A4-020-021	Trap nest	M. Marshall	43.6759	-79.3824	Osmia	taurus	M	T.M. Onuferko	Yasumatsu and Hirashima 1950
Park	g	2020-2021	SM1-A5-020-021	Trap nest	M. Marshall	43.6759	-79.3824	Osmia	taurus	F	T.M. Onuferko	Yasumatsu and Hirashima 1950
Park	g	2020-2021	SM1-A6-020-021	Trap nest	M. Marshall	43.6759	-79.3824	Osmia	taurus	F	T.M. Onuferko	Yasumatsu and Hirashima 1950
Park	g	2020-2021	SM1-B1-020-021	Trap nest	M. Marshall	43.6759	-79.3824	Osmia	taurus	F	T.M. Onuferko	Yasumatsu and Hirashima 1950
