# Supplementary material for: Establishment of the non-native horned-face bee Osmia cornifrons and the taurus mason bee Osmia taurus (Hymenoptera: Megachilidae) in Canada
Source: PeerJ. 2022 Dec 1;10:e14216. doi: 10.7717/peerj.14216 (PMC9744147; doi:10.7717/peerj.14216)
Supplement: Supplemental Information 2 — These were used to corroborate species identity with morphological identification. [file peerj-10-14216-s002.fas]

>BGTA010-21|Osmia cornifrons|CMNTO_257|REDBUD-2017-0001|F|Canada|Ontario|BOLD:AAA4494
GAATAAATAATATTAGATTTTGACTTTTACCACCATCCTTAATATTATTACTTTTAAGAAATTTTTTAAATCCAAGACCTGGAACAGGATGAACAATTTATCCACCTTTATCATCAAATTTATTTCATTCTTCTCCTTCAGTTGATTTAGCAATTTTTTCTTTACATATTTCAGGTTTATCTTCTATTATAGGTTCATTAAATTTTATTGTTACAATTATTATAATAAAAAACATTTCCTTAAAATATATTCAATTATCCTTATTTCCTTGATCTGTATTTATTACTACTATTCTTTTACTTTTTTCTTTACCTGTATTAGCTGGAGCAATTACTATATTATTATTTGATCGAAATTTTAATACATCTTTTTTTGATCCAACAGGAGGTGGAGATCCAATTCTTTATCAACATTTATTT
>BGTA009-21|Osmia cornifrons|CMNTO_255|REDBUD-2018-0407|F|Canada|Ontario|BOLD:AAA4494
AATAAATAATATTAGATTTTGACTTTTACCACCATCCTTAATATTATTACTTTTAAGAAATTTTTTAAATCCAAGACCTGGAACAGGATGAACAATTTATCCACCTTTATCATCAAATTTATTTCATTCTTCTCCTTCAGTTGATTTAGCAATTTTTTCTTTACATATTTCAGGTTTATCTTCTATTATAGGTTCATTAAATTTTATTGTTACAATTATTATAATAAAAAACATTTCCTTAAAATATATTCAATTATCCTTATTTCCTTGATCTGTATTTATTACTACTATTCTTTTACTTTTTTCTTTACCTGTATTAGCTGGAGCAATTACTATATTATTATTTGATCGAAATTTTAATACWTCTTTTTTTGATCCAACAGGAGGTGGAGATCCAATTCTTTATCAACATTTATTT
>BGTA008-21|Osmia cornifrons|CMNTO_253|REDBUD-2018-0406|F|Canada|Ontario|BOLD:AAA4494
GAATAAATAATATTAGATTTTGACTTTTACCACCATCCTTAATATTATTACTTTTAAGAAATTTTTTAAATCCAAGACCTGGAACAGGATGAACAATTTATCCACCTTTATCATCAAATTTATTTCATTCTTCTCCTTCAGTTGATTTAGCAATTTTTTCTTTACATATTTCAGGTTTATCTTCTATTATAGGTTCATTAAATTTTATTGTTACAATTATTATAATAAAAAACATTTCCTTAAAATATATTCAATTATCCTTATTTCCTTGATCTGTATTTATTACTACTATTCTTTTACTTTTTTCTTTACCTGTATTAGCTGGAGCAATTACTATATTATTATTTGATCGAAATTTTAATACATCTTTTTTTGATCCAACAGGAGGTGGAGATCCAATTCTTTATCAACATTTATTT
>BGTA007-21|Osmia cornifrons|CMNTO_251|REDBUD-2018-0405|F|Canada|Ontario|BOLD:AAA4494
GAATAAATAATATTAGATTTTGACTTTTACCACCATCCTTAATATTATTACTTTTAAGAAATTTTTTAAATCCAAGACCTGGAACAGGATGAACAATTTATCCACCTTTATCATCAAATTTATTTCATTCTTCTCCTTCAGTTGATTTAGCAATTTTTTCTTTACATATTTCAGGTTTATCTTCTATTATAGGTTCATTAAATTTTATTGTTACAATTATTATAATAAAAAACATTTCCTTAAAATATATTCAATTATCCTTATTTCCTTGATCTGTATTTATTACTACTATTCTTTTACTTTTTTCTTTACCTGTATTAGCTGGAGCAATTACTATATTATTATTTGATCGAAATTTTAATACATCTTTTTTTGATCCAACAGGAGGTGGAGATCCAATTCTTTATCAACATTTATTT
>BGTA006-21|Osmia cornifrons|CMNTO_241|REDBUD-2019-0175|F|Canada|Ontario|BOLD:AAA4494
GAATAAATAATATTAGATTTTGACTTTTACCACCATCCTTAATATTATTACTTTTAAGAAATTTTTTAAATCCAAGACCTGGAACAGGATGAACAATTTATCCACCTTTATCATCAAATTTATTTCATTCTTCTCCTTCAGTTGATTTAGCAATTTTTTCTTTACATATTTCAGGTTTATCTTCTATTATAGGTTCATTAAATTTTATTGTTACAATTATTATAATAAAAAACATTTCCTTAAAATATATTCAATTATCCTTATTTCCTTGATCTGTATTTATTACTACTATTCTTTTACTTTTTTCTTTACCTGTATTAGCTGGAGCAATTACTATATTATTATTTGATCGAAATTTTAATACATCTTTTTTTGATCCAACAGGAGGTGGAGATCCAATTCTTTATCAACATTTATTT
>BGTA005-21|Osmia cornifrons|CMNTO_239|REDBUD-2019-0174|F|Canada|Ontario|BOLD:AAA4494
GAATAAATAATATTAGATTTTGACTTTTACCACCATCCTTAATATTATTACTTTTAAGAAATTTTTTAAATCCAAGACCTGGAACAGGATGAACAATTTATCCACCTTTATCATCAAATTTATTTCATTCTTCTCCTTCAGTTGATTTAGCAATTTTTTCTTTACATATTTCAGGTTTATCTTCTATTATAGGTTCATTAAATTTTATTGTTACAATTATTATAATAAAAAACATTTCCTTAAAATATATTCAATTATCCTTATTTCCTTGATCTGTATTTATTACTACTATTCTTTTACTTTTTTCTTTACCTGTATTAGCTGGAGCAATTACTATATTATTATTTGATCGAAATTTTAATACATCTTTTTTTGATCCAACAGGAGGTGGAGATCCAATTCTTTATCAACATTTATTT
>BGTA004-21|Osmia cornifrons|CMNTO_237|REDBUD-2019-0173|F|Canada|Ontario|BOLD:AAA4494
TAAATAATATTAGATTTTGACTTTTACCACCATCCTTAATATTATTACTTTTAAGAAATTTTTTAAATCCAAGACCTGGAACAGGATGAACAATTTATCCACCTTTATCATCAAATTTATTTCATTCTTCTCCTTCAGTTGATTTAGCAATTTTTTCTTTACATATTTCAGGTTTATCTTCTATTATAGGTTCATTAAATTTTATTGTTACAATTATTATAATAAAAAACATTTCCTTAAAATATATTCAATTATCCTTATTTCCTTGATCTGTATTTATTACTACTATTCTTTTACTTTTTTCTTTACCTGTATTAGCTGGAGCAATTACTATATTATTATTTGATCGAAATTTTAATACATCTTTTTTTGATCCAACAGGAGGTGGAGATCCAATTCTTTATCAACATTTATTT
>BGTA003-21|Osmia cornifrons|CMNTO_235|REDBUD-2019-0166|F|Canada|Ontario|BOLD:AAA4494
GAATAAATAATATTAGATTTTGACTTTTACCACCATCCTTAATATTATTACTTTTAAGAAATTTTTTAAATCCAAGACCTGGAACAGGATGAACAATTTATCCACCTTTATCATCAAATTTATTTCATTCTTCTCCTTCAGTTGATTTAGCAATTTTTTCTTTACATATTTCAGGTTTATCTTCTATTATAGGTTCATTAAATTTTATTGTTACAATTATTATAATAAAAAACATTTCCTTAAAATATATTCAATTATCCTTATTTCCTTGATCTGTATTTATTACTACTATTCTTTTACTTTTTTCTTTACCTGTATTAGCTGGAGCAATTACTATATTATTATTTGATCGAAATTTTAATACATCTTTTTTTGATCCAACAGGAGGTGGAGATCCAATTCTTTATCAACATTTATTT
>BGTA002-21|Osmia cornifrons|CMNTO_233|REDBUD-2019-0106|F|Canada|Ontario|BOLD:AAA4494
GAATAAATAATATTAGATTTTGACTTTTACCMCCATCCTTAATATTATTACTTTTAAGAAATTTTTTAAATCCAAGACCTGGAACAGGATGAACAATTTATCCACCTTTATCATCAAATTTATTTCATTCTTCTCCTTCARTTGATTTAGCAATTTTTTCTTTACATATTTCAGGTTTATCTTCTATTATAGGTTCATTAAATTTTATTGTTACAATTATTATAATAAAAAACATTTCCTTAAAATATATTCAATTATCCTTATTTCCTTGATCTGTATTTATTACTACTATTCTTTTACTTTTTTCTTTACCTGTATTAGCTGGAGCAATTACTATATTATTATTTGATCGAAATTTTAATACATCTTTTTTTGATCCAACAGGAGGTGGAGATCCAATTCTTTATCAACATTTATTT
>BGTA001-21|Osmia cornifrons|CMNTO_231|REDBUD-2019-0105|F|Canada|Ontario|BOLD:AAA4494
GAATAAATAATATTAGATTTTGACTTTTACCACCATCCTTAATATTATTACTTTTAAGAAATTTTTTAAATCCAAGACCTGGAACAGGATGAACAATTTATCCACCTTTATCATCAAATTTATTTCATTCTTCTCCTTCARTTGATTTAGCAATTTTTTCTTTACATATTTCAGGTTTATCTTCTATTATAGGTTCATTAAATTTTATTGTTACAATTATTATAATAAAAAACATTTCCTTAAAATATATTCAATTATCCTTATTTCCTTGATCTGTATTTATTACTACTATTCTTTTACTTTTTTCTTTACCTGTAYTAGCTGGAGCAATTACTATATTATTATTTGATCGAAATTTTAATACATCTTTTTTTGATCCAACAGGAGGTGGAGATCCAATTCTTTATCAACATTTATTT
